# Supplementary material for: Recent Developments and Current Applications of Hydrogels in Osteoarthritis
Source: Bioengineering (Basel). 2022 Mar 24;9(4):132. doi: 10.3390/bioengineering9040132 (PMC9024926; doi:10.3390/bioengineering9040132)
Supplement: Supplementary file 1 [file bioengineering-09-00132-s001.zip]

Archive with 1 entries (1 files):
- bioengineering-1641135-supplementary.xlsx
