# Supplementary material for: Recent Developments and Current Applications of Hydrogels in Osteoarthritis
Source: Bioengineering (Basel). 2022 Mar 24;9(4):132. doi: 10.3390/bioengineering9040132 (PMC9024926; doi:10.3390/bioengineering9040132)
Supplement: Supplementary file 1 [file bioengineering-09-00132-s001.zip › bioengineering-1641135-supplementary.xlsx]

## Sheet: Sheet1
Table S1. Current applications of hydrogels in OA.
Application	Hydrogels	Substances loaded	Main Results	References
Therapeutic effects	HA	/	Joint fluid replenishment ,friction reduction and pain reduction	[19, 34,35]
	Chitosan-based supramolecular hydrogel	/	Alleviated local inflammation microenvironment and pain reduction in OA rats	[40]
	Ultra-purified low endotoxin alginate	/	Histologic scores were better in the therapeutic group	[41]
Intra-articular drug delivery	Cyclodextrin pseudopoly-rotaxane system mixed with attapulgite	Diclofenac sodium	Sustained release behavior of diclofenac sodium in rat model	[45]
	Semi-interpenetrating networks hydrogels baesd on oxidized dextran, gelatin and HA	Naproxen and dexamethasone	Naproxen-loaded hydrogels avoided the progression of cartilage degeneration; dexamethasone-loaded hydrogels allowed cartilage regeneration.	[57]
	Injectable tyramine modified HA (HA-Tyr) hydrogels	Dexamethasone	Reduction of cytokine levels in collagen-induced arthritis animal models	[58]
	Hydrogel based on a triblock copolymer	Celecoxib	Sustained release for about 90 days in vitro and 4-8 weeks in vivo	[59]
	Composites of biomorphic silicon carbides and hydrogels composed by alginate and poloxamer	Indomethacin	Decrease in the pro-inflammatory cytokines from macrophages, formation of collagen by chondrocytes	[60]
	Carboxymethyl chitosan-methylcellulose-pluronic hydrogel	Meloxicam loaded nanoparticles	Sustained release of meloxicam from hydrogel for 20 days and from nanoparticles for 37 days	[62]
	Halloysite/Laponite hybrid hydrogel	Kartogenin	Sustained release for at least 38 days in ex vivo synovial fluid and no cytotoxic effect	[64]
	HA hydrogel (HAX)	ADAMTS-5 inhibitor (114810)	114810 with HAX promoted the in vivo cartilage healing, and prevented the progression of degenerative changes in the rat models.	[67]
	Gelatin hydrogel	Platelet-rich plasma (PRP)	PRP stimulated chondrocyte GAG synthesis in vitro and suppressed progression of OA in the rabbit model.	[72]
	Injectable fucoidan and biological macromolecules hybrid hydrogels	PRP	Sustained release of PRP growth factors	[73]
	Poloxamer-407 and 188 mixture-based thermoresponsive hydrogel	Exosomes derived from PRP	In vivo experiments confirmed that delivery system increased the local retention of exosomes.	[75]
	injectable thermo-sensitive chitosan-glycerol-borax hydrogel	Dexamethasone	In vivo study illustrated the attenuated OA bone destruction and ameliorated synovitis.	[76]
	Thermosensitive hydrogels based on poloxamer 407 and poloxamer 188	Glucosamine	The degree of inflammatory factors were significantly decreased in the hydrogel group.	[78]
Mesenchymal stem cells (MSCs) entrapment	HA hydrogel [Cartistem]	Allogeneic human umbilical cord blood-derived mesenchymal stem cells	The improved clinical outcomes were stable over 7 years of follow-up in all 7 participants.	[82]
	DNA supramolecular hydrogel	MSCs	DNA supramolecular hydrogel promoted formation of quality cartilage and reduce osteophyte.	[83]
	Chondrogenic fibrin/HA-based hydrogel	Bone marrow-derived mesenchymal stem cells (BMSCs)	The crosslinked fibrin/HA-MA hydrogels provided a suitable 3D environment for BMSC proliferation.	[84]
	Gelatin-based microcryogels	MSCs	Intra-articular injection of 3D microcryogels containing a low dose of MSCs could achieve similar effects as a high dose of free MSCs for OA in a rat model.	[85]
	Type-II collagen/chondroitin sulfate/chitosan hydrogels	Chondrocytes and MSCs	The incorporation of type-II collagen was responsible for the enhanced cellular condensation and chondrogenesis.	[86]
	Alginate hydrogels	Preosteoblastic cells and calcium phosphate-DNA nanoparticles	Bony tissue was formed in as little as two and half weeks subcutaneously in the backs of mice.	[90]
	chitosan-based injectable hydrogel	BMSCs	Stem cell homing and the repair of cartilage in the OA model.	[91]
	Injectable Diels-Alder crosslinked HA/PEG hydrogel	MSC-derived small extracellular vesicles	The efficacy of vesicles was enhanced by the intraarticularly injected hydrogel.	[92]
Articular cartilage regeneration	Poly(ethylene glycol) diacrylate hydrogel	/	Treated patients achieved significantly higher levels of tissue fill compared to controls.	[95]
	Thermosensitive hybrid hyaluronan/p(HPMAm-lac)-PEG hydrogels	/	The hydrogels demonstrated the ability to restore bone remineralization, proteoglycan production in an OA mouse model.	[97]
	3D-printed scaffold functionalized with aggrecan	/	The scaffold demonstrated tremendous improvement of regenerated cartilage tissue quality and joint function in a lapine model.	[98]
	Synthetic biodegradable polymer [poly-d,l-lactic acid/polyethylene glycol]	Bone morphogenetic protein-2	Vigorous repair occurred in one week. At 6 weeks, these defects were completely repaired in rabbit model.	[99]
	Interpenetrating polymer network scaffold of sodium hyaluronate and sodium alginate combined with berberine	/	The system could simultaneously regenerate not only the cartilage but also the subchondral bone.	[100]
	FB/HA hydrogel	AntimiR-221	FB/HA loaded with antimiR-221/lipofectamine significantly enhanced cartilage repair by endogenous cells.	[101]
	Injectable mussel-inspired highly adhesive hydrogels	Exosomes from BMSCs	The hydrogel accelerated cartilage defect regeneration in situ, and extracellular matrix remodeling after injection in rat patellar grooves.	[102]
